# Supplementary material for: Attitudes towards the Potential Use of Aversive Geofencing Devices to Manage Wild Elephant Movement
Source: Animals (Basel). 2023 Aug 18;13(16):2657. doi: 10.3390/ani13162657 (PMC10451760; doi:10.3390/ani13162657)
Supplement: Supplementary file 1 [file animals-13-02657-s001.zip]

Archive with 1 entries (1 files):
- animals-2548808-supplementary.pdf
